# Supplementary material for: The mitophagy receptor NIX induces vIRF-1 oligomerization and interaction with GABARAPL1 for the promotion of HHV-8 reactivation-induced mitophagy
Source: PLoS Pathog. 2023 Jul 17;19(7):e1011548. doi: 10.1371/journal.ppat.1011548 (PMC10374065; doi:10.1371/journal.ppat.1011548)
Supplement: S1 Table — (XLSX) [file ppat.1011548.s006.xlsx]

## Sheet: Sheet1
Name		Sequence (5' - 3')	Remark
vIRF-1 W255A/L258A	Forward	GAGGCCGTCATTGACGCGGGTCGGGCGTTTATCAGGATGTAT
	Reverse	ATACATCCTGATAAACGCCCGACCCGCGTCAATGACGGCCTC
vIRF-1 DGIR	Forward	CGTCTCTTGCAAGAGGGATTTTTTGTAACGCCCGTGCCATCTTGTACGACGGCAGAG
	Reverse	CGTACAAGATGGCACGGGCGTTACAAAAAATCCCTCTTGCAAGAGACGTGCCATATTG
LC3B-1	Forward	CGCCGCACCTTCGAACAAAGA AAAAAGGAAGGAGAAAAG ATTCGAGAGCAGCATCCAACC	GABARAPL1 sequence in bold
	Reverse	GGTTGGATGCTGCTCTCGAAT CTTTTCTCCTTCCTTTTT TCTTTGTTCGAAGGTGCGGCG
LC3B-2	Forward	ATCCCGGTGATAATAGAACGA GCTCCAAAAGCCAGGGTG CCTGTTCTGGATAAAACAAAG
	Reverse	CTTTGTTTTATCCAGAACAGG CACCCTGGCTTTTGGAGC TCGTTCTATTATCACCGGGAT
LC3B-3	Forward	AAAACAAAGTTCCTTGTACCT TCTGACCTTACTGTTGGC GAGCTCATCAAGATAATTAGA
	Reverse	TCTAATTATCTTGATGAGCTC GCCAACAGTAAGGTCAGA AGGTACAAGGAACTTTGTTTT
LC3B-4	Forward	AAGATAATTAGAAGGCGCTTA CACCTGAGACCTGAGGAC GCCTTCTTCCTGTTGGTGAAC
	Reverse	GTTCACCAACAGGAAGAAGGC GTCCTCAGGTCTCAGGTG TAAGCGCCTTCTAATTATCTT
LC3B-5	Forward	TTACAGCTCAATGCTAATCAG GCCTTATTCTTCTTTGTC AACGGACACAGCATGGTCAGC
	Reverse	GCTGACCATGCTGTGTCCGTT GACAAAGAAGAATAAGGC CTGATTAGCATTGAGCTGTAA
LC3B-6	Forward	AACGGACACAGCATGGTCAGC ACCAGTGCTACCATGGGC GAGGTGTATGAGAGTGAGAAA
	Reverse	TTTCTCACTCTCATACACCTC GCCCATGGTAGCACTGGT GCTGACCATGCTGTGTCCGTT
LC3B-7	Forward	GGATTCCTGTACATGGTCTAT AGTGATGAGAGTGTCTAT GGGATGAAATTGTCAGTGTGA
	Reverse	TCACACTGACAATTTCATCCC ATAGACACTCTCATCACT ATAGACCATGTACAGGAATCC
LC3B V17K	Forward	ACCTTCGAACAAAGAAAAGAAGATGTCCGACTT	Mutated sequence in red
	Reverse	AAGTCGGACATCTTCTTTTCTTTGTTCGAAGGT
LC3B E18K	Forward	TTCGAACAAAGAGTAAAAGATGTCCGACTTATT
	Reverse	AATAAGTCGGACATCTTTTACTCTTTGTTCGAA
LC3B D19E	Forward	GAACAAAGAGTAGAAGAAGTCCGACTTATTCGA
	Reverse	TCGAATAAGTCGGACTTCTTCTACTCTTTGTTC
LC3B V20G	Forward	CAAAGAGTAGAAGATGGCCGACTTATTCGAGAG
	Reverse	CTCTCGAATAAGTCGGCCATCTTCTACTCTTTG
LC3B R21E	Forward	AGAGTAGAAGATGTCGAACTTATTCGAGAGCAG
	Reverse	CTGCTCTCGAATAAGTTCGACATCTTCTACTCT
LC3B L22K	Forward	GTAGAAGATGTCCGAAAGATTCGAGAGCAGCAT
	Reverse	ATGCTGCTCTCGAATCTTTCGGACATCTTCTAC
LC3B K39A	Forward	ATAATAGAACGATACGCGGGTGAGAAGCAGCTT
	Reverse	AAGCTGCTTCTCACCCGCGTATCGTTCTATTAT
LC3B G40P	Forward	ATAGAACGATACAAGCCTGAGAAGCAGCTTCCT
	Reverse	AGGAAGCTGCTTCTCAGGCTTGTATCGTTCTAT
LC3B E41K	Forward	GAACGATACAAGGGTAAGAAGCAGCTTCCTGTT
	Reverse	AACAGGAAGCTGCTTCTTACCCTTGTATCGTTC
LC3B K42A	Forward	CGATACAAGGGTGAGGCGCAGCTTCCTGTTCTG
	Reverse	CAGAACAGGAAGCTGCGCCTCACCCTTGTATCG
LC3B Q43R	Forward	TACAAGGGTGAGAAGCGGCTTCCTGTTCTGGAT
	Reverse	ATCCAGAACAGGAAGCCGCTTCTCACCCTTGTA
LC3B L44V	Forward	AAGGGTGAGAAGCAGGTTCCTGTTCTGGATAAA
	Reverse	TTTATCCAGAACAGGAACCTGCTTCTCACCCTT
GABARAPL1 E17D/K20L	Forward	CCCTTTGAGTATCGGAAAAAGGATGGAGAACTGATCCGGAAGAAATATCCGGAC
	Reverse	GTCCGGATATTTCTTCCGGATCAGTTCTCCATCCTTTTTCCGATACTCAAAGGG
GABARAPL1 K38E	Forward	GTAGAGAAGGCTCCAGAAGCCAGGGTGCCTGAT
	Reverse	ATCAGGCACCCTGGCTTCTGGAGCCTTCTCTAC
GABARAPL1 K48A/Y49A/L50A	Forward	AGGGTGCCTGATCTGGACAAGAGGgcggccgcaGTGCCCTCTGACCTTACTGTTGGC
	Reverse	GCCAACAGTAAGGTCAGAGGGCACtgcggccgcCCTCTTGTCCAGATCAGGCACCCT
GABARAPL1 G116A	Forward	GATGAGAGTGTCTATGCGAAATGACTCGAGACG
	Reverse	CGTCTCGAGTCATTTCGCATAGACACTCTCATC
GABARAPL1 sgRNA1	Forward	CACCGAGCATTACCAGTAAGGTCAG
	Reverse	AAACCTGACCTTACTGGTAATGCTC
NIX sgRNA1	Forward	CACCGGACATTGTCGGACAGCTGGC
	Reverse	AAACGCCAGCTGTCCGACAATGTCC
NIX sgRNA2	Forward	CACCGCTTTGAAGAAAAGTGCGGAC
	Reverse	AAACGTCCGCACTTTTCTTCAAAGC
LANA	Forward	tacggttggcgaagtcacatc
	Reverse	cctcgcagcagactacacctccac
LC3A	Forward	CGTCCTGGACAAGACCAAGT
	Reverse	CTCGTCTTTCTCCTGCTCGT
LC3B	Forward	AGCAGCATCCAACCAAAATC
	Reverse	CTGTGTCCGTTCACCAACAG
LC3C	Forward	CGGAAGCCTTTTACTTGCTG
	Reverse	GTCTGTCCTCAAGGCTGCTC
GABARAP	Forward	AGAAAAGGCTCCCAAAGCTC
	Reverse	TGGGTGGAATGACATTGTTG
GABARAPL1	Forward	GGTCCCCGTGATTGTAGAGA
	Reverse	GGAGGGATGGTGTTGTTGAC
GABARAPL2	Forward	AAATATCCCGACAGGGTTCC
	Reverse	CAGGAAGATCGCCTTTTCAG
BAC16 vIRF-1DGIR	Forward	TTTTAACAATATGGCACGTCTCTTGCAAGAGGGATTTTTTGTAACGCCCGTGCCATCTTGaggatgacgacgataagtaggg
	Reverse	CCTGACCCTCTGCCGTCGTACAAGATGGCACGGGCGTTACAAAAAATCCCTCTTGCAAGAcaaccaattaaccaattctgattag
